# Supplementary material for: Lateralized Readiness Potentials Reveal Properties of a Neural Mechanism for Implementing a Decision Threshold
Source: PLoS One. 2014 Mar 13;9(3):e90943. doi: 10.1371/journal.pone.0090943 (PMC3953213; doi:10.1371/journal.pone.0090943)
Supplement: File S2 — Model code. Code to fit the neural network model of decision making of Simen and Cohen (2009). (ZIP) [file pone.0090943.s007.zip]

Archive with 8 entries (5 files):
- modelCode/
- modelCode/drift_diffusion_timer_biased_ode3.m
- __MACOSX/
- __MACOSX/modelCode/
- __MACOSX/modelCode/._drift_diffusion_timer_biased_ode3.m
- modelCode/drift_diffusion_timer_euler_method_tmp_biased_input.m
- __MACOSX/modelCode/._drift_diffusion_timer_euler_method_tmp_biased_input.m
- modelCode/simulateSimenCohen09.m
