# Supplementary material for: Lateralized Readiness Potentials Reveal Properties of a Neural Mechanism for Implementing a Decision Threshold
Source: PLoS One. 2014 Mar 13;9(3):e90943. doi: 10.1371/journal.pone.0090943 (PMC3953213; doi:10.1371/journal.pone.0090943)
Supplement: File S2 — Model code. Code to fit the neural network model of decision making of Simen and Cohen (2009). (ZIP) [file pone.0090943.s007.zip › modelCode/drift_diffusion_timer_biased_ode3.m]

function [dY, input] = drift_diffusion_timer_biased_ode3( t, Y, signal, gain, self, bias, filtergain, threshold, bias_increment  )

% function dY = drift_diffusion_timer_ode( t, Y );
%
% Y(1) represents the activation of a single, self exciting threshold unit.
% Recurrent connection strength is given by 'self'.
% Y(2) represents the activation of a self-exciting ramp-up unit -- a pure
% drift-diffusion process when a signal 
% Y(3) represents the input quantity, which is assumed to be a constant
% signal that goes between 0 and 1. 
% Y(4): second, competing trigger unit
% Y(5): shutoff trigger
% 
% Now examining varying levels of response biasing on unit 1, by adding a
% bias increment.
% 7/5/10: Now passing back the input level to unit 1, to allow for plotting
% the system state in the phase-plane (input-output plane). New output
% variable is 'input'.
% 7/20/11: Now examining a different parameterization of feedback
% inhibition, to see if stronger drift can cause overshoot of the LRP.

% 
input = threshold*Y(2) - (1+bias_increment)*Y(5) + Y(4);
dY(1) = filtergain*(-Y(1) + 1./(1 + exp(-gain*(self*Y(1) - bias + bias_increment + input ))));
% 7/20/11: It seems that Y(5) is doing absolutely nothing. I'm now lifting
% the cap on input activation, which is forcing the inputs to saturate for
% high drifts:
dY(2) = filtergain*( -Y(2) + max( Y(2) + Y(3) - 1, 0 ) );
dY(3) = 0;  % Y(2) is the input signal

% 11/13/09: Now adding a second threshold unit that listens to the first:
dY(4) = filtergain*(-Y(4) + 1./(1 + exp(-gain*(self*Y(4) + 1*Y(1) - 1*Y(5) - bias))));


% 11/14/09: Now a shutoff signal to silence motor activity:
dY(5) =  2*filtergain*(-Y(5) + 1./(1 + exp(-gain*(self*Y(5) + 0*(Y(4)+Y(1)) - 2*bias))));
