# Supplementary material for: Lateralized Readiness Potentials Reveal Properties of a Neural Mechanism for Implementing a Decision Threshold
Source: PLoS One. 2014 Mar 13;9(3):e90943. doi: 10.1371/journal.pone.0090943 (PMC3953213; doi:10.1371/journal.pone.0090943)
Supplement: File S2 — Model code. Code to fit the neural network model of decision making of Simen and Cohen (2009). (ZIP) [file pone.0090943.s007.zip › modelCode/drift_diffusion_timer_euler_method_tmp_biased_input.m]

function [T,Y,noise_seq,flag,Input] = drift_diffusion_timer_euler_method_tmp_biased_input( ode_func, interval, init_conds, delta, noise, signal, gain, self, bias, filtergain, detect_thresholds, threshold, bias_increment );
%
% This function has the same syntax as the Matlab ODE solvers, although 
% it lacks functionality like event detection, etc., and the 'delta' argument 
% is not part of the Matlab ODE solver syntax. The function 
% repeatedly calls the function <ode_function_name>.m in order to get one 
% increment to the current value of the state variables, in approximation 
% to the instantaneous change prescribed by the differential equations in 
% the ODE file. The stepsize is determined by input argument 'delta'. Also, 
% the 'noise' argument is not part of the Matlab syntax -- this argument is 
% the coefficient of the noise term in the stochastic differential equation 
% formed by adding white noise to the diff eqs in the ODE file. 
%
% euler_method.m returns a vector of times T and vector of state variable 
% values Y. T is just a vector of evenly spaced multiples of delta, but it 
% may be useful to stick with the Matlab conventions for ODE solvers as much 
% as possible. 
% 
% 3/25/05: Fixed a bug in event detection in the case of negative
% thresholds.
% 
% 7/5/10: Passing back inputs to units now for phase-plane plotting. Need
% to keep track of unit 1's input values with a variable for which I have
% no initial value when the function starts (as opposed to 'interval' and
% 'init_conds'). So that vector might have to be one element shorter than
% interval and init_conds, although I'm sure that will cause headaches
% later. I'll set it's initial value to infinity now, to identify those
% spurious initial time point value within each Euler-method run when I
% examine the data, and also because infinity's should not get plotted by
% plot.m. 


T = interval(1);
Y = init_conds;
noise_seq = zeros(size(Y));
Input = inf;
input = 0;  % Initialize this so it doesn't get called as the matlab built-in "input.m"

flag = 0;  % Default to no detection of event (flag indicates event detection)

% Loop through each time step:
for t = interval(1) + delta : delta : interval(2)
  str = strcat( '[dY,input] = ', ode_func, '( t, Y(end,:), signal, gain, self, bias, filtergain, threshold, bias_increment );' );
  eval(str);
  T = [ T; t ];
    
  Input = [Input; input]; 
  y = Y(end,:) + dY .* delta;
  y(3) = signal;
    
  noise_sample = noise*randn(size(y));   
  noise_delta = sqrt( delta ) .* noise_sample;
  y(1) = y(1) + noise_delta(2);  % This rule is the right way to model noise propagating through a continuous-time filter I think
  y(4) = y(4) + noise_delta(1);   % 11/13/09: This indexing of noise terms seems all screwed up.
  y = y + noise_delta;
  Y = [ Y; y ];
  noise_seq = [ noise_seq; noise_sample ];
    
  if detect_thresholds
    % Now detect threshold crossings by the threshold unit:
    if y(1) > 0.3
      flag = 1;
      break
    end
  end
end

	
