# Supplementary material for: Lateralized Readiness Potentials Reveal Properties of a Neural Mechanism for Implementing a Decision Threshold
Source: PLoS One. 2014 Mar 13;9(3):e90943. doi: 10.1371/journal.pone.0090943 (PMC3953213; doi:10.1371/journal.pone.0090943)
Supplement: File S2 — Model code. Code to fit the neural network model of decision making of Simen and Cohen (2009). (ZIP) [file pone.0090943.s007.zip › modelCode/simulateSimenCohen09.m]

function [RMSDaccum,RMSDthresh] = simulateSimenCohen09(self,bias,signal,noise,gain)
% run a simulation of one set of parameters
% function simulateSetOfParamsLRP(self,bias,signal,noise,gain)
% self = 1.2
% bias = 1
% signal (reflects the drift rate) = 1.05
% noise = 0.15
% gain = 4

delta = 0.01;
shiftTimeThresh = 200; % time in ms by which the simulated LRP has
                       % to be shifted to match empirical LRP
shiftTimeAccum = 100;
filtergain = 5; % time constant of integration		    
num_trials = 30;
% Use the following to simulate multiple drifts at a single starting point:
threshold = [ 0.9];  % the threshold is inversely proportional to these values: Big here means small threshold
bias_increment = [0];

color_sequence = [ 1 0 0; 0 1 0; 0 0 1; 1 1 0; 0 1 1; 1 0 1 ];
color_ctr = 0;
plotIndivTrials = 1;
plotStimLocked = 1;
plotInputOutput = 1;

T_hist = [];
Y_hist = [];
noise_hist = [];
input_hist = [];    % Keep track of inputs to unit 1 for
                    % phase-plane plotting
RT = zeros(length(signal),num_trials); % Preallocate RT matrix

if plotIndivTrials
  h1 = figure();
end
if plotStimLocked
  h2 = figure();
end
h3 = figure();
if plotInputOutput
  h4 = figure();
end


% determine time of simulation of one parameter set
tic
for sig_idx = 1:length(signal)

  color_ctr = color_ctr+1;
  for trialnum = 1:num_trials
       
    T_hist = [];
    Y_hist = [];
    noise_hist = [];
    input_hist = [];
    t = 0;
    detect_thresholds = 1;
    % Start with the input at 0:
    Y_0 = zeros(1,5);   % A row of two zeros to represent the two quantities of interest
    tmp_signal = 0;
    [T,Y,noise_seq,flag,input] = drift_diffusion_timer_euler_method_tmp_biased_input( 'drift_diffusion_timer_biased_ode3', [t t+5], Y_0, delta, noise, tmp_signal, gain, self, bias, filtergain, detect_thresholds, threshold(sig_idx), bias_increment(sig_idx) );
    T_hist = [T_hist; T];
    Y_hist = [Y_hist; Y];
    noise_hist = [noise_hist; noise_seq];
    input_hist = [input_hist;input];

    % Now set the input to 1:
    Y_0 = Y(end,:);
    tmp_signal = signal(sig_idx);
    t = T_hist(end);

    [T,Y,noise_seq,flag,input] = drift_diffusion_timer_euler_method_tmp_biased_input( 'drift_diffusion_timer_biased_ode3', [t t+25], Y_0, delta, noise, tmp_signal, gain, self, bias, filtergain, detect_thresholds, threshold(sig_idx), bias_increment(sig_idx) );
    T_hist = [T_hist; T];
    Y_hist = [Y_hist; Y];
    noise_hist = [noise_hist; noise_seq];
    input_hist = [input_hist;input];
        
    RT(sig_idx,trialnum) = T(end)-2;

    % Now set the input to 0:
    Y_0 = Y(end,:);
    tmp_signal = 0;
    t = T_hist(end);

    detect_thresholds = 0;

    [T,Y,noise_seq,flag,input] = drift_diffusion_timer_euler_method_tmp_biased_input( 'drift_diffusion_timer_biased_ode3', [t t+5], Y_0, delta, noise, tmp_signal, gain, self, bias, filtergain, detect_thresholds, threshold(sig_idx), bias_increment(sig_idx) );
    T_hist = [T_hist; T];
    Y_hist = [Y_hist; Y];
    noise_hist = [noise_hist; noise_seq];
    input_hist = [input_hist;input];
    
    T_hist_total{trialnum} = T_hist;
    Y_hist_total{trialnum} = Y_hist;
    noise_hist_total{trialnum} = noise_hist;
    input_hist_total{trialnum} = input_hist;
  end
 
  if plotIndivTrials
    h = figure(h1);
    for i = 1:num_trials
      subplot(5,1,2)
      plot(T_hist_total{i},Y_hist_total{i}(:,1))  % removing output white noise
      xlim = get(gca,'XLim'); ylabel('Accumulator 1');
      set(gca,'YLim',[-0.25 1.25],'XLim',xlim);
      hold on
      subplot(5,1,3)
      plot(T_hist_total{i},Y_hist_total{i}(:,2))  
      set(gca,'XLim',xlim,'YLim',[-0.25 1.25]);
      hold on
      subplot(5,1,4)
      plot(T_hist_total{i},Y_hist_total{i}(:,3),'r')  
      set(gca,'XLim',xlim,'YLim',[-0.25 1.25]);
      hold on
      subplot(5,1,1)
      plot(T_hist_total{i},Y_hist_total{i}(:,4),'b--') 
      set(gca,'XLim',xlim,'YLim',[-0.25 1.25]); ylabel('Accumulator 2')
      hold on
      subplot(5,1,5)
      plot(T_hist_total{i},Y_hist_total{i}(:,5),'k') 
      set(gca,'XLim',xlim,'YLim',[-0.25 1.25]);
      hold on
    end
  end
  
  if plotInputOutput
    % plot out a trial-by-trial plot of input-output
    % combinations:
    h = figure(h4);
    hold on
    for i = 1:1
      subplot(2,1,1)
      XData = input_hist_total{i}(1:5:end)+bias_increment(sig_idx);
      YData = Y_hist_total{i}(1:5:end,1);    
      quiver(XData(1:end-1),YData(1:end-1),diff(XData),diff(YData),0.5,'Color',color_sequence(color_ctr,:),'LineWidth',1,'Marker','o')
      subplot(2,1,2)
      plot(T_hist_total{i},input_hist_total{i},'Color',color_sequence(color_ctr,:));
      hold on
    end
  end

  
  if plotStimLocked
    % plot out a stimulus locked average of threshold units
    % across trials:
    min_length = inf;
    for i = 1:length(T_hist_total)
      if length(T_hist_total{i}(:)) < min_length
      min_length = length(T_hist_total{i}(:));
    end
   end

   figure(h2)
   hold on
   Y_avg_left = 0;
   Y_avg_right = 0;
   for i = 1:length(T_hist_total)
     Y_avg_left = Y_avg_left + Y_hist_total{i}(1:min_length,1);
     Y_avg_right = Y_avg_right + Y_hist_total{i}(1:min_length,2);
   end
   Y_avg_left = Y_avg_left./num_trials;
   Y_avg_right = Y_avg_right./num_trials;
   plot(T_hist_total{1}(1:min_length),Y_avg_left,'Color',[color_sequence(color_ctr,:)])
   plot(T_hist_total{1}(1:min_length),Y_avg_right,'Color',[color_sequence(color_ctr,:)],'LineStyle','--')
   title('Stimulus locked average')
  end  
  
  backsteps = 400;
  forwardsteps = 400;
  
  % Compute a response-locked average of threshold units:
  idx_store = [];
  % check whether there are negative RTs 
  if isempty(find(RT<=0))
    negRTs = 0;
    for i = 1:num_trials
      idx = find(T_hist_total{i}==RT(sig_idx,i)+2);
      idx_store(i) = idx(1);
    end
    Y_avg_left = 0;
    Y_avg_right = 0;
    for i = 1:num_trials
      % considering "left" to be the threshold, and
      % plotting the accumulator as "right"
      % check whether RT smaller than backsteps
      if idx_store(i)<backsteps
	% add zeros for the parts of the trial without data
	thisTrial = Y_hist_total{i}(1:idx_store(i)+forwardsteps,1);
	thisTrial = [zeros(backsteps-idx_store(i)+1,1); thisTrial];
	Y_avg_left = Y_avg_left+thisTrial;
	thisTrial = Y_hist_total{i}(1:idx_store(i)+forwardsteps,2);
	thisTrial = [zeros(backsteps-idx_store(i)+1,1); thisTrial];
	Y_avg_right = Y_avg_right+thisTrial;		
      else
	Y_avg_left = Y_avg_left+Y_hist_total{i}(idx_store(i)-backsteps:idx_store(i)+forwardsteps,1);
	% this is looking at the accumulator, not the threshold!!
	Y_avg_right = Y_avg_right+Y_hist_total{i}(idx_store(i)-backsteps:idx_store(i)+forwardsteps,2);
      end
    end
    Y_avg_left = Y_avg_left./num_trials;
    Y_avg_right = Y_avg_right./num_trials;
    
    figure(h3)
    hold on
    plot(delta*[-backsteps:forwardsteps],Y_avg_left,'Color',[color_sequence(color_ctr,:)]);
    plot(delta*[-backsteps:forwardsteps],Y_avg_right,'Color',[color_sequence(color_ctr,:)],'LineStyle','--');
    title('Response locked average')
  else
    negRTs = 1;
    fprintf('negRTs ')
  end
  % Now clear the total histories in preparation for a new drift or threshold:
  T_hist_total = [];
  Y_hist_total = [];
  noise_hist_total = [];
  
end
toc
